# Supplementary material for: Combining Rational and Random Strategies in β-Glucosidase Zm-p60.1 Protein Library Construction
Source: PLoS One. 2014 Sep 26;9(9):e108292. doi: 10.1371/journal.pone.0108292 (PMC4178128; doi:10.1371/journal.pone.0108292)
Supplement: File S5 — Determination of enzymes activity, using 4-nitrophenyl-O-β-D-glucoside. (XLS) [file pone.0108292.s005.xls]

## Sheet: tZOG
			1 mM	tZOG
	ID	Mutant		Rate constant k2 (s-1)			Ave	SD
	1	W373A	0.0202154	0.0186546	0.0205435		0.0198045	0.00100927
	2	W373C	0.025944	0.0252711	0.0298949		0.0270367	0.0024981
	3	W373D	0.0331529	0.0400276	0.0393041		0.0374949	0.00377765
	4	W373E	0.0526361	0.0625584	0.0533096		0.056168	0.00554448
	5	W373F	0.123794	0.121195	0.136991		0.127327	0.00846964
	6	W373G	0.0772506	0.0758962	0.0798809		0.0776759	0.00202612
	7	W373H	0.143878	0.157256	0.167361		0.156165	0.0117793
	8	W373I	0.0327827	0.0262966	0.0274698		0.0288497	0.00345622
	9	W373K	0.00442021	0.00428469	0.00392063		0.00420851	0.000258356
	10	W373L	0.038622	0.0377863	0.0359438		0.0374507	0.00137027
	11	W373M	0.0123016	0.0121245	0.011921		0.0121157	0.000190458
	12	W373N	0.0492487	0.0502412	0.0484997		0.0493298	0.000873546
	13	W373P	0.0442074	0.0435559	0.0422016		0.0433217	0.00102321
	14	W373Q	0.0487208	0.0465286	0.0420931		0.0457809	0.00337654
	15	W373R	0.0534397	0.0529163	0.0575141		0.0546234	0.00251709
	16	W373S	0.0826771	0.0887263	0.0900425		0.0871487	0.003928
	17	W373T	0.0477337	0.0320375	0.03708		0.0389504	0.0080135
	18	W373V	0.0177279	0.0181377	0.0161431		0.0173362	0.0010534
	19*	W373	1.73124	1.77777	1.82429		1.77777	0.0465242
	20	W373Y	0.132483	0.123687	0.144334		0.133501	0.0103611
	* Rate constants for W373 were calculated from the Michaelis-Menten equation.
	Values in the table corresponds to the minimal, average and maximal possible value obtained by calculation.
	Michaelis-Menten equation was determined for W373 on tZOG substrate in work of Pavel Klimes (available on-line http://is.muni.cz/th/327898/prif_m/DP_Pavel_klimes_2013_Verejne.pdf)
			Calculated values for W373
		Min	Ave	Max
	Vmax (s-1)	2.16513	2.22335	2.28157
	KM (µM)	250.62	250.64	250.66
	[S] (µM)	1000	1000	1000
	k2 (s-1)	1.73124	1.77777	1.82429
							Calculated values for W373
						Min	Ave	Max
			Equation:		Vmax (s-1)	2.16513	2.22335	2.28157
			Adj. R-Square:		KM (µM)	250.62	250.64	250.66
					[S] (µM)	1000	1000	1000
			Concatenate	Vmax
			Concatenate	KM	k2 (s-1)	1.73124	1.77777	1.82429

## Sheet: pNPG
				10 mM	pNPG
		ID	Mutant		Rate constant k2 (s-1)			Ave	SD
		1	W373A	1.25324	1.33466	1.32646		1.30479	0.0448286
		2	W373C	1.92487	2.03926	2.02238		1.9955	0.0617498
		3	W373D	1.91638	1.97328	2.00613		1.96526	0.0454089
		4	W373E	2.47445	2.49407	2.45728		2.47527	0.0184086
		5	W373F	3.44917	3.33376	3.28415		3.35569	0.0846682
		6	W373G	2.56306	2.4999	2.66637		2.57644	0.0840381
		7	W373H	6.17334	6.46105	6.61337		6.41592	0.223459
		8	W373I	3.27129	3.21368	3.26496		3.24998	0.0315928
		9*	W373K	0.50463	0.52066	0.52803		0.517773	0.0119641
		10	W373L	1.67362	1.62424	1.96994		1.75593	0.186973
		11	W373M	2.12091	2.05535	2.17414		2.1168	0.0595016
		12	W373N	3.89618	3.82546	4.00461		3.90875	0.0902341
		13	W373P	2.10379	2.08442	2.14774		2.11198	0.0324454
		14	W373Q	3.11265	3.04671	3.0575		3.07229	0.0353695
		15	W373R	2.45831	2.47131	2.37001		2.43321	0.0551174
		16	W373S	3.72726	4.04571	3.82654		3.8665	0.162943
		17	W373T	4.93422	4.87083	4.74499		4.85001	0.0963172
		18	W373V	3.09954	3.1134	3.14367		3.11887	0.0225678
		19*	W373	39.662	40.0749	40.4855		40.0741	0.411781
		20	W373Y	2.50782	2.41559	2.49311		2.47217	0.0495515
		* Rate constants for W373 were calculated from the Michaelis-Menten equation.
		Values in the table corresponds to the minimal, average and maximal possible value obtained by calculation.
				Calculated values for W373					Calculated values for W373K
			Min	Ave	Max			Min	Ave	Max
		Vmax (s-1)	42.24	42.8	43.36		Vmax (s-1)	0.6	0.63	0.65
		KM (µM)	650	680	710		KM (µM)	1890	2100	2310
		[S] (µM)	10000	10000	10000		[S] (µM)	10000	10000	10000
		k2 (s-1)	39.662	40.0749	40.4855		k2 (s-1)	0.504626	0.520661	0.528026
