# Supplementary material for: Combining Rational and Random Strategies in β-Glucosidase Zm-p60.1 Protein Library Construction
Source: PLoS One. 2014 Sep 26;9(9):e108292. doi: 10.1371/journal.pone.0108292 (PMC4178128; doi:10.1371/journal.pone.0108292)
Supplement: File S6 — The simulation used to calculate theoretical average numbers of clones that needed to be screened for a new hit based on Monte Carlo method. (ZIP) [file pone.0108292.s006.zip]

Archive with 3 entries (3 files):
- script_satur_mut_NNK.py
- script_satur_mut_NNN.py
- script_satur_mut_NNM.py
