# Supplementary material for: Combining Rational and Random Strategies in β-Glucosidase Zm-p60.1 Protein Library Construction
Source: PLoS One. 2014 Sep 26;9(9):e108292. doi: 10.1371/journal.pone.0108292 (PMC4178128; doi:10.1371/journal.pone.0108292)
Supplement: File S6 — The simulation used to calculate theoretical average numbers of clones that needed to be screened for a new hit based on Monte Carlo method. (ZIP) [file pone.0108292.s006.zip › script_satur_mut_NNK.py]

#!/usr/bin/python
# Python script for generation and estimation of random hits in screening of protein library in saturation mutagenesis
#output: average number of screened clones neded to create a complete library
#output: average number of false attampts in consecutive screening and their standard deviations
# variant for kodon NNK degeneration
# author: Pavel Mazura 
# command: ./script_satur_mut_NNK.py
# tested on Python 2.7.3 [GCC 4.6.3]

from random import randint
import numpy as np

tni=10000 # total number of iterations 
iter_seq=0 #sequence number of iterations
attemmpts = [0] * tni
clone_number_average = dtype=float
vain_att_array = np.zeros((tni,20),dtype=float) # vain attempts array(number of iterations, number of amino acid variants) 

while (iter_seq < tni): # iteration cycle with 0,1,2.... numbering
   a=0       # in the next iteration, random number is geting back to 0
   
   clone_seq=0 #sequence number of clones
   attempt_no=0 #number of random samples

   Trp=0   #amino acid list
   Met=0	

   Asn=0	
   Gln=0	
   Tyr=0   
   Lys=0	
   His=0	
   Cys=0	
   Asp=0	
   Glu=0	
   Phe=0	

   Ala=0	
   Gly=0	
   Ile=0	
   Pro=0	
   Thr=0	
   Val=0	

   stop=0  

   Arg=0	
   Ser=0	
   Leu=0	


   while any([Met < 1, 
              Trp < 1, 
              Asn < 1, 
              Gln < 1, 
              Tyr < 1,
              Lys < 1, 
              His < 1,
              Cys < 1,
              Asp < 1,
              Glu < 1,	
              Phe < 1,	
              Ala < 1,	
              Gly < 1,	
              Ile < 1,	
              Pro < 1,	
              Thr < 1,	
              Val < 1,	
              Arg < 1,
              Ser < 1,	
              Leu < 1]):

      a = randint(1,32) #Random number generation for random amino acid variant selection
      attempt_no +=1

#-1codon-----------------------------------------------------------------------

      if a == 1:
         if Trp == 0:
            Trp = 1
            clone_seq +=1
         else: 
            vain_att_array[iter_seq,clone_seq] +=1 
      if a == 2:
         if Met == 0:
            Met = 1
            clone_seq +=1
         else: 
            vain_att_array[iter_seq,clone_seq] +=1
#-1codons----------------------------------------------------------------------

      if a == 3:
         if Asn == 0:
            Asn = 1
            clone_seq +=1
         else: 
            vain_att_array[iter_seq,clone_seq] +=1 
      if a == 4: 
         if Gln == 0:
            Gln = 1
            clone_seq +=1
         else: 
            vain_att_array[iter_seq,clone_seq] +=1         
      if a == 5:
         if Lys == 0:
            Lys = 1
            clone_seq +=1
         else: 
            vain_att_array[iter_seq,clone_seq] +=1
      if a == 6:
         if His == 0:
            His = 1
            clone_seq +=1
         else: 
            vain_att_array[iter_seq,clone_seq] +=1
      if a == 7:
         if Cys == 0:
            Cys = 1
            clone_seq +=1
         else: 
            vain_att_array[iter_seq,clone_seq] +=1
      if a == 8:
         if Asp == 0:
            Asp = 1
            clone_seq +=1
         else: 
            vain_att_array[iter_seq,clone_seq] +=1
      if a == 9:
         if Glu == 0:
            Glu = 1
            clone_seq +=1
         else: 
            vain_att_array[iter_seq,clone_seq] +=1
      if a == 10:
         if Phe == 0:
            Phe = 1
            clone_seq +=1
         else: 
            vain_att_array[iter_seq,clone_seq] +=1
      if a == 11:
         if Tyr == 0:
            Tyr = 1
            clone_seq +=1
         else: 
            vain_att_array[iter_seq,clone_seq] +=1 

#-1-codon---------------------------------------------------------------------
      if a == 12:
         if Ile == 0:
            Ile = 1
            clone_seq +=1
         else: 
            vain_att_array[iter_seq,clone_seq] +=1
#-2-codons---------------------------------------------------------------------

      if 13 <= a <= 14: 
         if Ala == 0:
            Ala = 1
            clone_seq +=1
         else: 
            vain_att_array[iter_seq,clone_seq] +=1
      if 15 <= a <= 16:
         if Gly == 0:
            Gly = 1
            clone_seq +=1
         else: 
            vain_att_array[iter_seq,clone_seq] +=1
      if 17 <= a <= 18:
         if Pro == 0:
            Pro = 1
            clone_seq +=1
         else: 
            vain_att_array[iter_seq,clone_seq] +=1
      if 19 <= a <= 20:
         if Thr == 0:
            Thr = 1
            clone_seq +=1
         else: 
            vain_att_array[iter_seq,clone_seq] +=1
      if 21 <= a <= 22:
         if Val == 0:
            Val = 1
            clone_seq +=1
         else: 
            vain_att_array[iter_seq,clone_seq] +=1
      
#-3-codons---------------------------------------------------------------------

      if 23 <= a <= 25:
         if Leu == 0:
            Leu = 1
            clone_seq +=1
         else: 
            vain_att_array[iter_seq,clone_seq] +=1
      if 26 <= a <= 28:
         if Arg == 0:
            Arg = 1
            clone_seq +=1
         else: 
            vain_att_array[iter_seq,clone_seq] +=1
      if 29 <= a <= 31:
         if Ser == 0:
            Ser = 1
            clone_seq +=1
         else: 
            vain_att_array[iter_seq,clone_seq] +=1

#-stop-codons------------------------------------------------------------------
      if a == 32:
            stop += 1
            vain_att_array[iter_seq,clone_seq] +=1
   
   attemmpts[iter_seq]=attempt_no
   
   iter_seq +=1
   
#output: average number of screened clones neded to create a complete library 
clone_number_average = sum(attemmpts)/iter_seq 
print clone_number_average


#output: average number of false attampts in consecutive screening and their standard deviations
print vain_att_array.mean(axis=0) 
print vain_att_array.std(axis=0)
